# Supplementary material for: Spatio-temporal relays control layer identity of direction-selective neuron subtypes in Drosophila
Source: Nat Commun. 2018 Jun 12;9:2295. doi: 10.1038/s41467-018-04592-z (PMC5997761; doi:10.1038/s41467-018-04592-z)
Supplement: Supplementary file 4 — Supplementary Data 1 [file 41467_2018_4592_MOESM4_ESM.xlsx]

## Sheet: Fig. 1h
Fig. 1h
Number T4/T5 neurons/section
	control	wg[KO;NRT-wg]
		3 layers	2 layers
	190	134	85
	165	146	86
	172	125	82
	175	107	76
	165	125	83
	166	124	82
	192	128	90
	181	134	78
	155	145	82
	185	124	80
	160	124	98
	179	108	80
	161	123	86
	153	129	73
	162	120	70
	15	15	15	n=optical sections from 5 optic lobes
	170.733	126.4	82.0667	average
	12.4124	10.8351	6.79776	SD

## Sheet: Fig. 8h
Fig. 8h
Number T4/T5 neurons/section
	control all T4/T5	ctrl Dac+ T4/T5	omb IR all T4/T5	omb IR Dac+ T4/T5	UAS-omb all T4/T5	UAS-omb Dac+ T4/T5	wg[KO;NRT-wg] 3 layers all T4/T5	wg[KO;NRT-wg] 3 layers Dac+ T4/T5	wg[KO;NRT-wg] 2 layers all T4/T5	wg[KO;NRT-wg] 2 layers Dac+ T4/T5	wg[KO;NRT-wg] UAS-omb all T4/T5	wg[KO;NRT-wg] UAS-omb Dac+ T4/T5
	159	84	121	113	93	0	119	87	75	73	78	0
	167	90	135	127	91	0	118	92	72	69	85	0
	150	74	132	124	99	0	115	93	84	77	87	1
	167	78	92	86	89	0	133	109	82	80	47	0
	168	84	108	104	102	0	140	114	92	86	60	0
	169	90	114	106	99	0	137	111	96	92	55	0
	190	93	131	124	81	1	145	114	96	96	63	0
	175	90	139	134	94	1	147	116	101	101	54	0
	169	87	133	129	100	2	142	117	95	94	48	0
	177	112	123	115	91	0	131	103	78	78	65	0
	185	95	116	112	85	0	124	94	66	64	78	0
	195	101	111	105	92	0	106	80	68	65	78	0
	188	92	98	95	89	0	124	96	94	92	80	0
	194	97	116	111	86	0	123	100	90	85	77	0
	197	108	115	109	82	0	125	96	72	69	64	0
	15	15	15	15	15	15	15	15	15	15	15	15	n=optical sections from 5 optic lobes
	176.667	91.6667	118.933	112.933	91.5333	0.266667	128.6	101.467	84.0667	81.4	67.9333	0.0666667	average
	14.221	10.1957	13.6249	13.112	6.49029	0.593617	11.9511	11.5441	11.6095	11.9451	13.3495	0.258199	SD
